# Supplementary material for: An In Vitro Study of the Anti-Acne Effects of Scutellaria barbata
Source: Molecules. 2025 Jan 23;30(3):515. doi: 10.3390/molecules30030515 (PMC11819758; doi:10.3390/molecules30030515)
Supplement: Supplementary file 1 [file molecules-30-00515-s001.zip]

Archive with 1 entries (1 files):
- molecules-3398324-supplementary.pdf
